# Supplementary material for: Improved Survival of a HER2-Positive Metastatic Breast Cancer Patient Following a Personalized Peptide Immunization
Source: Vaccines (Basel). 2023 May 25;11(6):1023. doi: 10.3390/vaccines11061023 (PMC10301538; doi:10.3390/vaccines11061023)
Supplement: Supplementary file 1 [file vaccines-11-01023-s001.zip]

Archive with 1 entries (1 files):
- vaccines-2295637-supplementary.pdf
